# Supplementary material for: Effect of Drying Methods on the Morphological and Functional Properties of Cellulose Ester Films
Source: Polymers (Basel). 2025 Nov 14;17(22):3026. doi: 10.3390/polym17223026 (PMC12656642; doi:10.3390/polym17223026)
Supplement: Supplementary file 1 [file polymers-17-03026-s001.zip]

Archive with 1 entries (1 files):
- polymers-3919472-supplementary.pdf
